# Supplementary material for: CD83 expression characterizes precursor exhausted T cell population
Source: Commun Biol. 2023 Mar 11;6:258. doi: 10.1038/s42003-023-04631-6 (PMC10008643; doi:10.1038/s42003-023-04631-6)
Supplement: Supplementary file 4 — Supplementary Data 1 [file 42003_2023_4631_MOESM4_ESM.xlsx]

## Sheet: Fig. 1
Figure 1c. PD1+CCR7+ cells within the CAR-T cell population (%)
Late	Early
0.8	4.84
2.14	8.1
6.17	5.7
4.08	8.8
1.45	3.35
0.65	7.14
Figure 1e, f. Correlation between CCR7+ cells (%) and the mean fluorescence intensity of CFSE (d) or the frequency of dividing cells (%) (e)
Mouse ID	CCR7+ (%)	CFSE MFI	Dividing cells (%)
D1-1	5.45	32732	52.6
	5.45	34237	49.6
	5.45	36761	49.2
	5.45	36123	52.8
D2-1	9.39	29696	69.9
	9.39	30139	66.7
	9.39	30453	65.2
	9.39	29142	72.9
D3-1	7.66	27941	71.2
	7.66	28798	76
	7.66	30202	68.4
	7.66	28359	72.3
J2-2	0.98	50693	33.1
	0.98	52605	32.2
	0.98	46045	39.6

## Sheet: Fig. 2
Figure 2d. % Positive cells for candidate markers.
Tumor
BTLA			CCR6			CD81			CD83			CRTAM			SLAMF6			IL7R
CCR7+PD1+	CCR7-PD1+	PD1-	CCR7+PD1+	CCR7-PD1+	PD1-	CCR7+PD1+	CCR7-PD1+	PD1-	CCR7+PD1+	CCR7-PD1+	PD1-	CCR7+PD1+	CCR7-PD1+	PD1-	CCR7+PD1+	CCR7-PD1+	PD1-	CCR7+PD1+	CCR7-PD1+	PD1-
8.43	0.95	0.98	24.9	0.45	2.46	100	100	99.6	43.5	17.1	6.1	5.86	0.52	0.57	99.7	99.7	99	31.8	20.2	13
12	1.25	1.31	16.9	1.56	3.64	100	99.9	100	62.5	20.4	7.25	11.4	2.23	2.05	99.7	99.7	97.2	33.3	10.1	11.4
12.4	0.49	0.58	7.39	1.13	0.78	100	100	99.8	10.5	1.69	0.55	6.23	0.45	0.2	100	100	99.8	82.4	82.3	82.9
9.61	0.82	1.6	19.9	0.93	2.51	99.8	96.4	95.6	59	21.2	13.6	14.8	4.02	3.03	99.8	99.7	98.5	43.9	21.5	16.9
5.71	4.62	1.37	30	0	1.91	100	98.6	96.1	60	16.7	5.54	8.7	7.14	1.54	100	100	99.4	46.7	20	25.4
Figure 2e. % Positive cells for candidate markers.
Peripheral blood
BTLA			CCR6			CD81			CD83			CRTAM			SLAMF6			IL7R
CCR7+	CCR7-		CCR7+	CCR7-		CCR7+	CCR7-		CCR7+	CCR7-		CCR7+PD1+	CCR7-PD1+	PD1-	CCR7+PD1+	CCR7-PD1+	PD1-	CCR7+PD1+	CCR7-PD1+	PD1-
88	28.2		4.81	21		100	100		0.18	0.079		0.48	0.77		99.5	99.6		99.6	60.9
91.7	21.1		3.77	36.3		99.9	100		0.096	0.12		0.95	1.08		99.5	100		99.8	62
89.4	27.7		5.3	18.2		100	100		0.4	0.19		0.65	1.4		99.5	99.9		99.3	56.5
Figure 2f. CD83+ cells (%)
CCR7+	CCR7-
47.1	8.13
57.4	10.2
41.7	5.34
82.5	16.7

## Sheet: Fig. 3
Figure 3c. CD83+ cells (%)
Tumor CCR7+	Tumor CCR7-	Spleen CCR7+	Spleen CCR7-
91.2	46.9	14	18.8
93.8	61.8	23.2	31.7
66.7	53.2	0	5.95
91.1	63.8	10.7	2.97
85.7	69.6	33.3	15.4
Figure 3e. CCR7+ cells (%)
CD83+PD1+	CD83-PD1+
20.2	4.35
14.9	3.85
8.11	4.88
37.8	11.1
18.3	11.1
Figure 3f. Mean fluorescence intensity of TIM3
Tumor			Spleen
CD83+PD1+ CCR7+	CD83+PD1+ CCR7-	CD83-PD1+ CCR7-	PD1-
4022	4788	4060	596
4120	5209	4697	1896
5545	6654	4143	577
8982	6109	3842	829
2147	5182	3438	1170
Figure 3h. Mean fluorescence intensity of TCF7
CD83+	CD83-
1652	878
1234	673
1053	689
1389	763
1341	983
3064	1594
Figure 3j. Mean fluorescence intensity of GZMB
CD83+	CD83-
6488	8294
11224	15971
11177	12199
10838	13866
2465	4152
Figure 3m. Fold expansion of restimualted CAR-T cells.
CD83+CCR7+	CD83+CCR7-	CD83-
5.16	3.1	3.03333
4.73333	1.325	1.375
4.925	1.0875	1.0625
9.71176	2.83529	2.07353
3.86667	0.675	0.377778
3.25	0.8	0.420833
Figure 3n. IL-2 secretion (pg/ml)
CD83+CCR7+	CD83+CCR7-	CD83-
42.5543	n.d.	n.d.
7311.21	362.151	354.32
837.402	17.4058	n.d.
66.8495	n.d.	n.d.
29.4512	1.8749	n.d.
n.d., not detected
Figure 3o. IFN-γ secretion (pg/ml)
CD83+CCR7+	CD83+CCR7-	CD83-
4275.7	3366.18	3481.33
26268.5	12189.2	19765.2
14828.3	775.018	1944.19
4733.34	573.672	1547.99
1010.4	917.447	n.d.
n.d., not detected

## Sheet: Fig. 4
Figure 4b. Mean fluorescence intensity of CD83
Day 0	Day 1	Day 3
347	2753	1024
347	3051	1020
345	2591	1112
Figure 4d. Frequency of CD45RA+CCR7+ or CD45RA-CCR7+ cells (%)
Phenotype	CD45RA+CCR7+			CD45RA-CCR7+
Restimulation	x0	x2	x3	x0	x2	x3
	23.5	0.45	0.15	8.48	3.5	0.69
	23.1	0.44	0.17	8.74	4.75	0.86
	20.9	0.47	0.25	6.5	5.63	0.95
	19.7	0.45	0.22	6.61	4.39	0.9
Figure 4f. Mean fluorescence intensity of CD83
Rested	Restimulation x1	Rested	Restimulation x3	Rested	Restimulation x4
288	1551	436	1306	570	818
264	1545	399	1337	448	768
319	1490	424	1355	427	805
323	1809	452	1324	418	823
Figure 4h. Mean fluorescence intensity of CD83
Rested	OKT3 Day 1	OKT3/CD80 Day 1	OKT3 Day 3	OKT3/CD80 Day 3	OKT3 Day 8	OKT3/CD80 Day 8
382	1544	1972	583	1144	617	758
491	1455	1785	652	1117	538	648
527	1654	1879	659	962	514	579
429	1395	1637	654	1036	586	549

## Sheet: Fig. 5
Figure 5b. Fold expansion of T cells
Days	Control				CD83 overexpression
0	1	1	1	1	1	1	1	1
7	8.8	8.8	8	8.8	8.4	7.92	8	9.2
14	41.74	36.21	38.4	40.73	38.4	32.59	36.57	36.8
21	88.48	63.72	82.94	73.32	79.87	70.38	68.75	73.6
28	185.8	127.4	174.2	154	119.8	84.46	75.63	95.68
Figure 5c. CD83+ cells (%)
After 1st stimulation	After 4th stimulation
66.9	39.7
69	41.6
69.6	48.4
68.9	41.3
Figure 5e. Mean fluorescence intensity of CFSE
Ectopic expression of CD83	Control
9377	6008
11718	5296
7727	6507
8186	6239
Figure 5g. Mean fluorescence intensity of cytolytic molecules
anti-CD19 CAR-T cell
Granzyme B		Perforin		CD107a
CD83 overexpression	Control	CD83 overexpression	Control	CD83 overexpression	Control
30952	43203	931	1175	6086	6860
29591	46762	915	1234	6365	7046
22778	48201	782	1239	6633	6811
22526	47341	774	1217
anti-mesothelin CAR-T cell
Granzyme B		Perforin		CD107a
CD83 overexpression	Control	CD83 overexpression	Control	CD83 overexpression	Control
6081	12492	465	566	5439	9809
6905	9819	432	477	5206	9707
5911	13685	403	552	5548	9766
Figure 5h. Cytokine production (%)
IFNγ		IL2		TNFα
CD83 overexpression	Control	CD83 overexpression	Control	CD83 overexpression	Control
37.9	36.1	2.03	2.41	10.5	11.6
38.8	38.1	3.1	2.65	13.3	11.8
35.7	35.6	1.8	2.18	11.8	11.5
Figure 5j. Tumor volume (mm3)
Experiment #1					Experiment #2					Experiment #3
Weeks	Control		CD83 overexpression		Weeks	Control		CD83 overexpression		Weeks	Control		CD83 overexpression
0	0	0	0	0	0	0	0	0	0	0	0	0	0	0
1	25.0886	50.1406	73.9784	27.0354	0.857143	51.1883	37.9155	60.221	69.4348	0.857143	61.23	43.6931	48.356	49.8004
1.28571	37.0729	69.7975	89.0959	59.4339	1.14286	55.7329	86.2087	74.0203	78.3367	1.14286	57.148	67.2944	58.6426	72.7214
1.71429	38.6848	86.5468	79.7141	57.6645	1.71429	80.8864	92.5798	93.5249	96.0086	1.42857	83.5177	95.3555	66.1284	87.0408
2	105.265	81.2381	151.999	78.186	2	113.275	112.133	97.4185	146.852	1.85714	108.222	102.703	107.428	126.869
2.28571	100.212	95.8862	161.44	106.642	2.28571	135.648	127.819	128.583	140.923	2.14286	112.318	116.724	122.133	126.689
2.71429	128.33	113.677	180.236	131.838	2.71429	116.106	114.736	164.143	140.923	2.42857	134.951	169.937	131.679	141.551
3	188.381	147.082	257.895	181.007	3	119.538	119.37	170.149	154.756	2.85714	154.157	178.992	205.49	214.729
3.28571	203.218	136.681	193.548	184.349	3.28571	142.515	151.069	176.657	139.701	3.14286	155.948	149.156	196.15	212.292
3.71429	170.565	162.015	189.099	170.335	3.85714	88.2968	117.109	132.299	119.198	3.42857	156.806	181.588	201.494	248.131
4	197.811	187.646	234.234	200.505	5	46.2689	76.9143	85.5755	66.9197	3.85714	106.418	93.8232	169.753	225.477
4.28571	172.826	159.638	174.741	202.216	6	28.7629	67.353	63.1349	53.0817	4.28571	79.6639	90.4655	156.806	226.151
4.71429	172.426	135.02	177.19	165.792	7	20.6361	62.1484	62.8628	29.202	4.85714	56.9439	53.5763	129.979	140.32
5	149.045	153.734	164.134	164.787	8	0	53.4397	47.4726	11.5385	5.14286	32.028	35.796	120.362	147.442
5.28571	125.89	113.082	131.263	143.184						5.42857	38.0631	35.7065	133.084	131.352
5.85714	121.439	112.831	128.272	117.666						5.85714	24.5014	34.9011	119.898	103.193
6.14286	107.765	118.148	114.108	96.1594						6.42857	13.3387	11.6557	65.0242	71.1786
6.71429	91.0851	118.582	73.4258	80.271						6.85714	18.256	13.3555	83.8171	84.6057
7	97.0747	128.826	81.2381	73.5011						7.14286	14.881	14.881	90.8475	70.0403
8	61.4938	148.789	40.8828	40.0716						7.42857	11.5133	16.1851	67.9653	70.336
										7.85714	10.8225	3.00027	57.8901	72.5811
Figure 3k. Tumor volume (mm3)										8.14286	3.03795	4.40856	62.2055	43.4785
Week 3		Week 5		Week 7
Control	CD83 overexpression	Control	CD83 overexpression	Control	CD83 overexpression
188.381	257.895	149.045	164.134	97.0747	81.2381
147.082	181.007	153.734	164.787	128.826	73.5011
119.538	170.149	46.2689	85.5755	20.6361	62.8628
119.37	154.756	76.9143	66.9197	62.1484	29.202
155.948	196.15	32.028	120.362	14.881	90.8475
149.156	212.292	35.796	147.442	14.881	70.0403
Figure 3l. Total Flux (p/s)
Week 4		Week 6		Week 8
Control	CD83 overexpression	ct	CD83 overexpression	ct	CD83 overexpression
54200000	1290000000	5301000000	9662000000	42300000000	13020000000
3010000000	905000000	3069000000	4678000000	6627000000	9173000000
3306000000	2843000000	2820000000	4087000000	7622000000	12740000000
2758000000	3818000000	23460000000	15860000000	25440000000	13140000000
9850000000	2020000000	12600000000	7600000000	80200000000	24300000000
11400000000	4330000000	32500000000	6820000000	44300000000	16500000000

## Sheet: Fig. 6
Figure 6c. Frequncy within the CD8+ T-cell population
CD83+ cells (%)		PD1+ cells (%)
Tumor	Spleen	Tumor	Spleen
24.4	7.24	16.9	2.14
27.4	8.86	14.3	2.91
31.4	9.55	41.4	3.16
34.3	1.66	18	1.92
18.9	1.96	21	1.95
15.2	1.6	34	2.08
Figure 6d. Frequncy within the indicated CD8+ T-cell population
CD83+ cells (%)
TN/TSCM	TCM	TEM	TN/TSCM	TCM	TEM
Tumor	Tumor	Tumor	Spleen	Spleen	Spleen
CD44-CD62L+	CD44+CD62L+	CD44+CD62L-	CD44-CD62L+	CD44+CD62L+	CD44+CD62L-
15.6	53.2	15.3	0.26	7.96	5.99
9.76	47.3	18.4	0.29	9.73	9.08
4.88	56.3	27.3	0.19	10.6	7.41
41.2	69.2	30.5	0.31	1.51	3.28
16.9	46.2	13.3	0.3	1.82	2.79
21.2	56.5	14.6	0.5	1.45	3.06
PD1+ cells (%)
TN/TSCM	TCM	TEM	TN/TSCM	TCM	TEM
Tumor	Tumor	Tumor	Spleen	Spleen	Spleen
CD44-CD62L+	CD44+CD62L+	CD44+CD62L-	CD44-CD62L+	CD44+CD62L+	CD44+CD62L-
0	4	22.9	0.1	1.21	11.8
0	3.51	22.2	0.097	1.68	14.3
0	4.32	54.8	0.19	2.17	10.7
9.92	8.01	23	0.13	1.32	10.5
1.69	5.37	29.7	0.1	1.34	10.1
8.75	6.09	44.1	0.12	1.47	12
Fig. 6g. Adjusted P-values
Cluster	0	1	2	3	4	5
Memory	2.85235e-11	0.507118	0.00232166	1.15213e-09	4.5213e-07	8.01729e-08
Terminally exhausted	0.122	1.93232e-05	0.0106645	0.000204918	0.00122892	6.29108e-08
Precursor exhausted	0.00439744	0.000105678	0.000321894	0.00240188	1.64857e-05	8.93544e-14

## Sheet: Fig. 7
Fig. 7b. Mean fluorescence intensity of CD83
CCR7+PD1+	CCR7-PD1+	PD1-
1570	972	665
870	139	52.5
2305	180	157
1070	484	321
823	565	527
429	56	78.6
1262	384	396
798	360	367
517	255	278
662	452	No cell population
Figure 7c. Frequency of CD83+ or HAVCR2+ cells in single-cell RNA-seq data
	CD83+ cells (%)				HAVCR2+ cells (%)
Population	CCR7+PD1+	CCR7-PD1+	PD1-		CCR7+PD1+	CCR7-PD1+	PD1-
Basal cell carcinoma GSE156728	20.4013	16.9329	22.8628		1.33779	1.91693	2.88241
B cell lymphoma GSE156728	23.445	11.1324	14.4985		22.0096	46.4491	18.0596
Esophageal carcinoma GSE156728	29.7052	18.1503	16.2444		25.6236	40.4414	15.3005
Pancreatic cancer GSE156728	32.4561	26.0358	25.2024		10.8187	23.8522	9.76756
Renal cell carcinoma GSE156728	21.0256	7.76733	8.09467		14.359	43.086	15.2842
Thyroid carcinoma GSE156728	19.8264	10.1415	12.1193		10.6809	18.1429	8.2197
Endomterial carcinoma GSE156728	22.6391	19.8829	18.6069		9.05563	24.0816	10.9656
Multiple myeloma GSE156728	40	31.4793	15.2885		14.4186	27.3373	4.75907
Hepatocellular carcinoma GSE98638	15.5462	10.9204	9.24214		63.8655	58.9704	11.7375
Melanoma GSE115978	29.8508	6.14754	11.1738		88.806	93.9549	85.6659
Melanoma GSE120575	25	6.22098	10.6722		36.1111	68.2451	24.6708
Breast cancer GSE190202	22.7273	8.10811	3.63093		54.5455	67.5676	27.2106
Figure 7d. Frequency of CD83+CCR7+ cells in each group (%)
	CD83+CCR7+	Others
Responder	4.27861	95.7214
Non-responder	1.63831	98.3617
Responder-post	2.31054	97.6895
Non-responder-post	1.82589	98.1741
Figure 7e. Frequency of CD83+CCR7+ cells in individual patients' samples (%)
Responder	Non-responder
12.6	0
1.32	6.9
26.3	0.427
2.34	1.1
0	0
1.47	0
8	17.6
2.13	2.85
1.23	2.4
	13.2

## Sheet: Supplementary Fig. 1
Supplementary Figure 1. Mean fluorescence intensity of candidate markers.
BTLA			CCR6			CD81			CD83			CRTAM			SLAMF6			IL7R
CCR7+PD1+	CCR7-PD1+	PD1-	CCR7+PD1+	CCR7-PD1+	PD1-	CCR7+PD1+	CCR7-PD1+	PD1-	CCR7+PD1+	CCR7-PD1+	PD1-	CCR7+PD1+	CCR7-PD1+	PD1-	CCR7+PD1+	CCR7-PD1+	PD1-	CCR7+PD1+	CCR7-PD1+	PD1-
605	369	340	846	322	420	30045	17724	13533	1141	716	433	556	365	308	9301	9143	7608	1067	729	547
648	369	332	795	344	324	30036	13936	9760	1615	719	408	709	370	332	9596	8626	6828	1068	500	491
618	264	232	905	263	214	43865	19647	13696	542	298	261	450	250	221	11654	9663	8456	3687	2742	2670
677	314	331	813	456	337	15635	8979	7084	1472	842	537	786	399	373	7818	7060	5306	1386	694	675
537	401	345	2509	318	306	30678	22862	4968	1713	553	421	815	526	353	10864	10201	5556	2059	753	922

## Sheet: Supplementary Fig. 2
Supplementary Figure 2c. Mean fluorescence intensity of CD83
Rested	Restimulation x1	Rested	Restimulation x5
867	4808	240	1800
693	4457	339	1221
659	4027	319	1223
665	4194	302	1354

## Sheet: Supplementary Fig. 3
Supplementary Figure 3b. Mean fluorescence intensity of CFSE
Ectopic expression of CD83	Control
14705	11063
15096	10810
15352	10776
14676	10525

[truncated: 2 more sheets: Supplementary Fig. 5, Supplementary Fig. 7]
